# Supplementary material for: Processing Non-at-Issue Meanings of Conditional Connectives: The wenn/falls Contrast in German
Source: Front Psychol. 2021 Aug 10;12:629177. doi: 10.3389/fpsyg.2021.629177 (PMC8382949; doi:10.3389/fpsyg.2021.629177)
Supplement: Supplementary file 1 [file Table_1.xlsx]

## Sheet: Experiment 1
Item	Condition	Sentence
25	1	Wenn die Läden am Montag geöffnet sind, gehen Tom und Lisa einkaufen.
25	2	Falls die Läden am Montag geöffnet sind, gehen Tom und Lisa einkaufen.
25	3	Wenn die Läden am Samstag geöffnet sind, gehen Tom und Lisa einkaufen.
25	4	Falls die Läden am Samstag geöffnet sind, gehen Tom und Lisa einkaufen.
25	5	Wenn die Läden am Sonntag geöffnet sind, gehen Tom und Lisa einkaufen.
25	6	Falls die Läden am Sonntag geöffnet sind, gehen Tom und Lisa einkaufen.
26	1	Wenn Karl mit 24 Monaten sprechen kann, bekommt er ein Geschenk.
26	2	Falls Karl mit 24 Monaten sprechen kann, bekommt er ein Geschenk.
26	3	Wenn Karl mit 12 Monaten sprechen kann, bekommt er ein Geschenk.
26	4	Falls Karl mit 12 Monaten sprechen kann, bekommt er ein Geschenk.
26	5	Wenn Karl mit 6 Monaten sprechen kann, bekommt er ein Geschenk.
26	6	Falls Karl mit 6 Monaten sprechen kann, bekommt er ein Geschenk.
27	1	Wenn Thomas beim Verlassen seiner Wohnung eine Nachbarin sieht, spricht er sie an.
27	2	Falls Thomas beim Verlassen seiner Wohnung eine Nachbarin sieht, spricht er sie an.
27	3	Wenn Thomas beim Verlassen seiner Wohnung eine Bekannte sieht, spricht er sie an.
27	4	Falls Thomas beim Verlassen seiner Wohnung eine Bekannte sieht, spricht er sie an.
27	5	Wenn Thomas beim Verlassen seiner Wohnung eine Berühmtheit sieht, spricht er sie an.
27	6	Falls Thomas beim Verlassen seiner Wohnung eine Berühmtheit sieht, spricht er sie an.
28	1	Wenn Gabi ein Haustier hat, muss Kai seinen Hund beim Besuch an die Leine nehmen.
28	2	Falls Gabi ein Haustier hat, muss Kai seinen Hund beim Besuch an die Leine nehmen.
28	3	Wenn Gabi einen Hamster hat, muss Kai seinen Hund beim Besuch an die Leine nehmen.
28	4	Falls Gabi einen Hamster hat, muss Kai seinen Hund beim Besuch an die Leine nehmen.
28	5	Wenn Gabi ein Ferkel hat, muss Kai seinen Hund beim Besuch an die Leine nehmen.
28	6	Falls Gabi ein Ferkel hat, muss Kai seinen Hund beim Besuch an die Leine nehmen.
29	1	Wenn Fabian zu Weihnachten nach Hause fährt, dann nimmt er die Bahn.
29	2	Falls Fabian zu Weihnachten nach Hause fährt, dann nimmt er die Bahn.
29	3	Wenn Fabian zu Weihnachten zu Freunden fährt, dann nimmt er die Bahn.
29	4	Falls Fabian zu Weihnachten zu Freunden fährt, dann nimmt er die Bahn.
29	5	Wenn Fabian zu Weihnachten ans Meer fährt, dann nimmt er die Bahn.
29	6	Falls Fabian zu Weihnachten ans Meer fährt, dann nimmt er die Bahn.
30	1	Wenn Katharina einen eigenen Schlafsack hat, kann sie zum Campingausflug mitkommen.
30	2	Falls Katharina einen eigenen Schlafsack hat, kann sie zum Campingausflug mitkommen.
30	3	Wenn Katharina ein eigenes Zelt hat, kann sie zum Campingausflug mitkommen.
30	4	Falls Katharina ein eigenes Zelt hat, kann sie zum Campingausflug mitkommen.
30	5	Wenn Katharina ein eigenes Wohnmobil hat, kann sie zum Campingausflug mitkommen.
30	6	Falls Katharina ein eigenes Wohnmobil hat, kann sie zum Campingausflug mitkommen.
31	1	Wenn Tom Fahrrad fahren kann, ist er für den Job geeignet.
31	2	Falls Tom Fahrrad fahren kann, ist er für den Job geeignet.
31	3	Wenn Tom einen Geländewagen fahren kann, ist er für den Job geeignet.
31	4	Falls Tom einen Geländewagen fahren kann, ist er für den Job geeignet.
31	5	Wenn Tom einen LKW fahren kann, ist er für den Job geeignet.
31	6	Falls Tom einen LKW fahren kann, ist er für den Job geeignet.
32	1	Wenn Anna ein Instrument spielen kann, kann sie bei der Weihnachtsfeier auftreten.
32	2	Falls Anna ein Instrument spielen kann, kann sie bei der Weihnachtsfeier auftreten.
32	3	Wenn Anna Theater spielen kann, kann sie bei der Weihnachtsfeier auftreten.
32	4	Falls Anna Theater spielen kann, kann sie bei der Weihnachtsfeier auftreten.
32	5	Wenn Anna Feuerspucken kann, kann sie bei der Weihnachtsfeier auftreten.
32	6	Falls Anna Feuerspucken kann, kann sie bei der Weihnachtsfeier auftreten.
33	1	Wenn Melanie Schuhgröße 39 hat, kann sie sich Schuhe von ihrer Schwester ausleihen.
33	2	Falls Melanie Schuhgröße 39 hat, kann sie sich Schuhe von ihrer Schwester ausleihen.
33	3	Wenn Melanie Schuhgröße 41 hat, kann sie sich Schuhe von ihrer Schwester ausleihen.
33	4	Falls Melanie Schuhgröße 41 hat, kann sie sich Schuhe von ihrer Schwester ausleihen.
33	5	Wenn Melanie Schuhgröße 43 hat, kann sie sich Schuhe von ihrer Schwester ausleihen.
33	6	Falls Melanie Schuhgröße 43 hat, kann sie sich Schuhe von ihrer Schwester ausleihen.
34	1	Wenn Vincent im Sommer nach Spanien fährt, wird er Postkarten verschicken.
34	2	Falls Vincent im Sommer nach Spanien fährt, wird er Postkarten verschicken.
34	3	Wenn Vincent im Sommer nach Japan fährt, wird er Postkarten verschicken.
34	4	Falls Vincent im Sommer nach Japan fährt, wird er Postkarten verschicken.
34	5	Wenn Vincent im Sommer nach Mauretanien fährt, wird er Postkarten verschicken.
34	6	Falls Vincent im Sommer nach Mauretanien fährt, wird er Postkarten verschicken.
35	1	Wenn Heinz das Schnitzel allein aufisst, dann muss seine Frau für sich etwas Neues kochen.
35	2	Falls Heinz das Schnitzel allein aufisst, dann muss seine Frau für sich etwas Neues kochen.
35	3	Wenn Heinz das Hähnchen allein aufisst, dann muss seine Frau für sich etwas Neues kochen.
35	4	Falls Heinz das Hähnchen allein aufisst, dann muss seine Frau für sich etwas Neues kochen.
35	5	Wenn Heinz den Truthahn allein aufisst, dann muss seine Frau für sich etwas Neues kochen.
35	6	Falls Heinz den Truthahn allein aufisst, dann muss seine Frau für sich etwas Neues kochen.
36	1	Wenn Monika Englisch spricht, kann sie mit dem neuen Kunden verhandeln.
36	2	Falls Monika Englisch spricht, kann sie mit dem neuen Kunden verhandeln.
36	3	Wenn Monika Französisch spricht, kann sie mit dem neuen Kunden verhandeln.
36	4	Falls Monika Französisch spricht, kann sie mit dem neuen Kunden verhandeln.
36	5	Wenn Monika Japanisch spricht, kann sie mit dem neuen Kunden verhandeln.
36	6	Falls Monika Japanisch spricht, kann sie mit dem neuen Kunden verhandeln.
37	1	Wenn Julia Verwandte in Berlin hat, kann sie die auf ihrer nächsten Geschäftsreise besuchen.
37	2	Falls Julia Verwandte in Berlin hat, kann sie die auf ihrer nächsten Geschäftsreise besuchen.
37	3	Wenn Julia Verwandte in Los Angeles hat, kann sie die auf ihrer nächsten Geschäftsreise besuchen.
37	4	Falls Julia Verwandte in Los Angeles hat, kann sie die auf ihrer nächsten Geschäftsreise besuchen.
37	5	Wenn Julia Verwandte in China hat, kann sie die auf ihrer nächsten Geschäftsreise besuchen.
37	6	Falls Julia Verwandte in China hat, kann sie die auf ihrer nächsten Geschäftsreise besuchen.
38	1	Wenn die Wettervorhersage für nächstes Wochenende „bewölkt“ ist, dann bleibt Kristin zu Hause.
38	2	Falls die Wettervorhersage für nächstes Wochenende „bewölkt“ ist, dann bleibt Kristin zu Hause.
38	3	Wenn die Wettervorhersage für nächstes Wochenende „regnerisch“ ist, dann bleibt Kristin zu Hause.
38	4	Falls die Wettervorhersage für nächstes Wochenende „regnerisch“ ist, dann bleibt Kristin zu Hause.
38	5	Wenn die Wettervorhersage für nächstes Wochenende „Hagel und Gewitter“ ist, dann bleibt Kristin zu Hause.
38	6	Falls die Wettervorhersage für nächstes Wochenende „Hagel und Gewitter“ ist, dann bleibt Kristin zu Hause.
39	1	Wenn Klaus auf eine rote Ampel trifft, dann kommt er zu spät zur Arbeit.
39	2	Falls Klaus auf eine rote Ampel trifft, dann kommt er zu spät zur Arbeit.
39	3	Wenn Klaus auf eine Baustelle trifft, dann kommt er zu spät zur Arbeit.
39	4	Falls Klaus auf eine Baustelle trifft, dann kommt er zu spät zur Arbeit.
39	5	Wenn Klaus auf eine Polizeisperre trifft, dann kommt er zu spät zur Arbeit.
39	6	Falls Klaus auf eine Polizeisperre trifft, dann kommt er zu spät zur Arbeit.
40	1	Wenn Klara zwei Tassen hat, dann wird sie eine davon verschenken.
40	2	Falls Klara zwei Tassen hat, dann wird sie eine davon verschenken.
40	3	Wenn Klara zwei Teekannen hat, dann wird sie eins davon verschenken.
40	4	Falls Klara zwei Teekannen hat, dann wird sie eins davon verschenken.
40	5	Wenn Klara zwei Eismaschinen hat, dann wird sie eine davon verschenken.
40	6	Falls Klara zwei Eismaschinen hat, dann wird sie eine davon verschenken.
41	1	Wenn es im Januar schneit, kann man einen Schneemann bauen.
41	2	Falls es im Januar schneit, kann man einen Schneemann bauen.
41	3	Wenn es im März schneit, kann man einen Schneemann bauen.
41	4	Falls es im März schneit, kann man einen Schneemann bauen.
41	5	Wenn es im Mai schneit, kann man einen Schneemann bauen.
41	6	Falls es im Mai schneit, kann man einen Schneemann bauen.
42	1	Wenn es im August sehr heiß wird, möchte Herbert zu Hause bleiben.
42	2	Falls es im August sehr heiß wird, möchte Herbert nicht im Garten arbeiten.
42	3	Wenn es im August sehr regnerisch wird, möchte Herbert nicht im Garten arbeiten.
42	4	Falls es im August sehr regnerisch wird, möchte Herbert nicht im Garten arbeiten.
42	5	Wenn es im August sehr kalt wird, möchte Herbert nicht im Garten arbeiten.
42	6	Falls es im August sehr kalt wird, möchte Herbert nicht im Garten arbeiten.
43	1	Wenn Richard zufällig einen Kugelschreiber dabei hat, kann sich sein Kollege den ausleihen.
43	2	Falls Richard zufällig einen Kugelschreiber dabei hat, kann sich sein Kollege den ausleihen.
43	3	Wenn Richard zufällig einen Schraubenzieher dabei hat, kann sich sein Kollege den ausleihen.
43	4	Falls Richard zufällig einen Schraubenzieher dabei hat, kann sich sein Kollege den ausleihen.
43	5	Wenn Richard zufällig einen Bandschleifer dabei hat, kann sich sein Kollege den ausleihen.
43	6	Falls Richard zufällig einen Bandschleifer dabei hat, kann sich sein Kollege den ausleihen.
44	1	Wenn Klara einen neuen Volkswagen kauft, werden die Nachbarn neidisch.
44	2	Falls Klara einen neuen Volkswagen kauft, werden die Nachbarn neidisch.
44	3	Wenn Klara einen neuen Mercedes, werden die Nachbarn neidisch.
44	4	Falls Klara einen neuen Mercedes, werden die Nachbarn neidisch.
44	5	Wenn Klara einen neuen Porsche kauft, werden die Nachbarn neidisch.
44	6	Falls Klara einen neuen Porsche kauft, werden die Nachbarn neidisch.
45	1	Wenn Maria inzwischen Lehrerin ist, hat sie einen anstrengenden Beruf.
45	2	Falls Maria inzwischen Lehrerin ist, hat sie einen anstrengenden Beruf.
45	3	Wenn Maria inzwischen Richterin ist, hat sie einen anstrengenden Beruf.
45	4	Falls Maria inzwischen Richterin ist, hat sie einen anstrengenden Beruf.
45	5	Wenn Maria inzwischen Astronautin ist, hat sie einen anstrengenden Beruf.
45	6	Falls Maria inzwischen Astronautin ist, hat sie einen anstrengenden Beruf.
46	1	Wenn Irma sich jetzt ein Fahrrad kauft, kann sie spontan unterwegs sein.
46	2	Falls Irma sich jetzt ein Fahrrad kauft, kann sie spontan unterwegs sein.
46	3	Wenn Irma sich jetzt ein Motorrad kauft, kann sie spontan unterwegs sein.
46	4	Falls Irma sich jetzt ein Motorrad kauft, kann sie spontan unterwegs sein.
46	5	Wenn Irma sich jetzt einen Segway-Roller kauft, kann sie spontan unterwegs sein.
46	6	Falls Irma sich jetzt einen Segway-Roller kauft, kann sie spontan unterwegs sein.
47	1	Wenn Lisas Tochter dieses Jahr einen Schwimmkurs macht, dann fährt sie im Sommer ans Meer.
47	2	Falls Lisas Tochter dieses Jahr einen Schwimmkurs macht, dann fährt sie im Sommer ans Meer.
47	3	Wenn Lisas Tochter dieses Jahr einen Tauchkurs macht, dann fährt sie im Sommer ans Meer.
47	4	Falls Lisas Tochter dieses Jahr einen Tauchkurs macht, dann fährt sie im Sommer ans Meer.
47	5	Wenn Lisas Tochter dieses Jahr einen Wasserski-Kurs macht, dann fährt sie im Sommer ans Meer.
47	6	Falls Lisas Tochter dieses Jahr einen Wasserski-Kurs macht, dann fährt sie im Sommer ans Meer.
48	1	Wenn Hans am Wochenende zu seiner Freundin geht, braucht er einen Babysitter.
48	2	Falls Hans am Wochenende zu seiner Freundin geht, braucht er einen Babysitter.
48	3	Wenn Hans am Wochenende zu einer Geburtstagsparty geht, braucht er einen Babysitter.
48	4	Falls Hans am Wochenende zu einer Geburtstagsparty geht, braucht er einen Babysitter.
48	5	Wenn Hans am Wochenende zu einem Klassentreffen geht, braucht er einen Babysitter.
48	6	Falls Hans am Wochenende zu einem Klassentreffen geht, braucht er einen Babysitter.

## Sheet: Experiment 2
Item	Condition	Sentence1	Sentence2	Sentence3
37	1	Susanne hat sich morgen für einen Tag frei genommen.	Sie glaubt, dass es morgen regnet und denkt:	„______es morgen regnet, bleibe ich zu Hause.“
37	2	Susanne hat sich morgen für einen Tag frei genommen.	Sie glaubt nicht, dass es morgen regnet und denkt:	„______es morgen regnet, bleibe ich zu Hause.“
38	1	Sarah hat einen Termin beim Augenarzt.	Sie glaubt, dass es schnell geht und denkt:	„______ es schnell geht, fahre ich noch in die Stadt.“
38	2	Sarah hat einen Termin beim Augenarzt.	Sie glaubt nicht, dass es schnell geht und denkt:	„______ es schnell geht, fahre ich noch in die Stadt.“
39	1	Mark freut sich über seinen freien Tag.	Er glaubt, dass das Wetter gut wird und denkt:	„______das Wetter gut wird, gehe ich ins Freibad.“
39	2	Mark freut sich über seinen freien Tag.	Er glaubt nicht, dass das Wetter gut wird und denkt:	„______das Wetter gut wird, gehe ich ins Freibad.“
40	1	Jan ist ein wenig erkältet.	Er glaubt, dass er morgen wieder fit ist und denkt:	„______ ich morgen wieder fit bin, kann ich wieder zum Training.“
40	2	Jan ist ein wenig erkältet.	Er glaubt nicht, dass er morgen wieder fit ist und denkt:	„______ ich morgen wieder fit bin, kann ich wieder zum Training.“
41	1	Malena fährt zu einer Freundin nach Hamburg.	Sie glaubt, dass die Strassen frei sind und denkt:	„______ die Strassen frei sind, bin ich in einer Stunde da.“
41	2	Malena fährt zu einer Freundin nach Hamburg.	Sie glaubt nicht, dass die Strassen frei sind und denkt:	„______ die Strassen frei sind, bin ich in einer Stunde da.“
42	1	Tim bekommt heute Nachmittag Besuch.	Er glaubt, dass noch Eier da sind und denkt:	„______ noch Eier da sind, backe ich einen Kuchen.“
42	2	Tim bekommt heute Nachmittag Besuch.	Er glaubt nicht, dass noch Eier da sind und denkt:	„______ noch Eier da sind, backe ich einen Kuchen.“
43	1	Lukas plant seine Geburtstagsfeier.	Er glaubt, dass alle kommen und denkt:	„______ alle kommen, wird es eng.“
43	2	Lukas plant seine Geburtstagsfeier.	Er glaubt nicht, dass alle kommen und denkt:	„______ alle kommen, wird es eng.“
44	1	Samuel macht Urlaub am Meer.	Er glaubt, dass die Strömung stark ist und denkt:	„______ die Strömung stark ist, verzichte ich aufs Schwimmen.“
44	2	Samuel macht Urlaub am Meer.	Er glaubt nicht, dass die Strömung stark ist und denkt:	„______ die Strömung stark ist, verzichte ich aufs Schwimmen.“
45	1	Phillip hat Besuch von Freunden.	Er glaubt, dass sie über Nacht bleiben und denkt:	„______ sie über Nacht bleiben, brauchen wir mehr Decken.“
45	2	Phillip hat Besuch von Freunden.	Er glaubt nicht, dass sie über Nacht bleiben und denkt:	„______ sie über Nacht bleiben, brauchen wir mehr Decken.“
46	1	Paula hat einen alten Dell Computer.	Sie glaubt, dass er kaputt ist und denkt:	„______ er kaputt ist, kaufe ich einen neuen.“
46	2	Paula hat einen alten Dell Computer.	Sie glaubt nicht, dass er kaputt ist und denkt:	„______ er kaputt ist, kaufe ich einen neuen.“
47	1	Paul möchte bei einem Marathon mitlaufen.	Er glaubt, dass er die Strecke schafft und denkt:	„______ ich die Strecke schaffe, nehme ich nächstes Jahr wieder teil.“
47	2	Paul möchte bei einem Marathon mitlaufen.	Er glaubt nicht, dass er die Strecke schafft und denkt:	„______ ich die Strecke schaffe, nehme ich nächstes Jahr wieder teil.“
48	1	Sophia mag gerne ins Theater gehen.	Sie glaubt, dass das neue Stück gut ist und denkt:	„______ das neue Stück gut ist, lade ich meine Mutter dazu ein.“
48	2	Sophia mag gerne ins Theater gehen.	Sie glaubt nicht, dass das neue Stück gut ist und denkt:	„______ das neue Stück gut ist, lade ich meine Mutter dazu ein.“
49	1	Marie bekommt ein Buch von ihrer Freundin.	Sie glaubt, dass das Buch spannend ist und denkt:	„______ das Buch spannend ist, lese ich es heute Abend durch.“
49	2	Marie bekommt ein Buch von ihrer Freundin.	Sie glaubt nicht, dass das Buch spannend ist und denkt:	„______ das Buch spannend ist, lese ich es heute Abend durch.“
50	1	Gabriel geht allein ins Kino.	Er glaubt, dass der Film unterhaltsam ist und denkt:	„______ der Film unterhaltsam ist, empfehle ich ihn meinen Freunden.“
50	2	Gabriel geht allein ins Kino.	Er glaubt nicht, dass der Film unterhaltsam ist und denkt:	„______ der Film unterhaltsam ist, empfehle ich ihn meinen Freunden.“
51	1	Louise möchte joggen gehen.	Sie glaubt, dass ihre Mitbewohner da ist und denkt:	„______sie da ist, überrede ich sie mitzukommen.“
51	2	Louise möchte joggen gehen.	Sie glaubt nicht, dass ihre Mitbewohner da ist und denkt:	„______sie da ist, überrede ich sie mitzukommen.“
52	1	Felix hat seine Brille verlegt.	Er glaubt, dass sie im Wohnzimmer liegt und denkt:	„______ sie im Wohnzimmer liegt, finde ich sie bald wieder.“
52	2	Felix hat seine Brille verlegt.	Er glaubt nicht, dass sie im Wohnzimmer liegt und denkt:	„______ sie im Wohnzimmer liegt, finde ich sie bald wieder.“
53	1	Albert mag gerne schwimmen.	Er glaubt, dass das Schwimmbad geöffnet ist und denkt:	„______ das Schwimmbad geöffnet ist, gehe ich heute schwimmen.“
53	2	Albert mag gerne schwimmen.	Er glaubt nicht, dass das Schwimmbad geöffnet ist und denkt:	„______ das Schwimmbad geöffnet ist, gehe ich heute schwimmen.“
54	1	Mario möchte sich Socken stricken.	Er glaubt, dass die grüne Wolle dafür reicht und denkt:	„______ die grüne Wolle dafür reicht, lege ich direkt los.“
54	2	Mario möchte sich Socken stricken.	Er glaubt nicht, dass die grüne Wolle dafür reicht und denkt:	„______ die grüne Wolle dafür reicht, lege ich direkt los.“
55	1	Melanie sucht ihr Sommerkleid.	Sie glaubt, dass sie es verloren hat und denkt:	„______ ich es verlohren habe, kaufe ich ein neues Kleid.“
55	2	Melanie sucht ihr Sommerkleid.	Sie glaubt nicht, dass sie es verloren hat und denkt:	„______ ich es verlohren habe, kaufe ich ein neues Kleid.“
56	1	Karl möchte sein Zimmer streichen.	Er glaubt, dass sein Bruder zu Hause ist und denkt:	„______ er zu Hause ist, bitte ich ihn, mir dabei zu helfen.“
56	2	Karl möchte sein Zimmer streichen.	Er glaubt nicht, dass sein Bruder zu Hause ist und denkt:	„______ er zu Hause ist, bitte ich ihn, mir dabei zu helfen.“
57	1	Tabea plant einen Ausflug.	Sie glaubt, dass sie nächste Woche frei bekommt und denkt:	„______ ich nächste Woche frei bekomme, fahre ich auf jeden Fall los.“
57	2	Tabea plant einen Ausflug.	Sie glaubt nicht, dass sie nächste Woche frei bekommt und denkt:	„______ ich nächste Woche frei bekomme, fahre ich auf jeden Fall los.“
58	1	Ronja hat Lust auf ein Eis.	Sie glaubt, dass die Eisdiele geöffnet ist und denkt:	„______ die Eisdiele geöffnet ist, gönne ich mir einen grossen Becher.“
58	2	Ronja hat Lust auf ein Eis.	Sie glaubt nicht, dass die Eisdiele geöffnet ist und denkt:	„______ die Eisdiele geöffnet ist, gönne ich mir einen grossen Becher.“
59	1	Lars möchte Schlittschuh fahren.	Er glaubt, dass das Eis dick genug ist und denkt:	„______ das Eis dick genug ist, fahre ich später eine Runde.“
59	2	Lars möchte Schlittschuh fahren.	Er glaubt nicht, dass das Eis dick genug ist und denkt:	„______ das Eis dick genug ist, fahre ich später eine Runde.“
60	1	Lena denkt über ihre Karriere nach.	Sie glaubt, dass sie bald eine Beförderung bekommt und denkt:	„______ ich bald eine Beförderung bekomme, mache ich eine Feier.“
60	2	Lena denkt über ihre Karriere nach.	Sie glaubt nicht, dass sie bald eine Beförderung bekommt und denkt:	„______ ich bald eine Beförderung bekomme, mache ich eine Feier.“

## Sheet: Experiment 3
Item	Condition	Sentence
25	1	Wenn die Läden am Sonntag geöffnet sind, was ich für wahrscheinlich halte, gehen Tom und Lisa einkaufen.
25	2	Falls die Läden am Sonntag geöffnet sind, was ich für wahrscheinlich halte, gehen Tom und Lisa einkaufen.
25	3	Wenn die Läden am Sonntag geöffnet sind, was ich für unwahrscheinlich halte, gehen Tom und Lisa einkaufen.
25	4	Falls die Läden am Sonntag geöffnet sind, was ich für unwahrscheinlich halte, gehen Tom und Lisa einkaufen.
26	1	Wenn Karl mit 6 Monaten sprechen kann, was ich glaube, bekommt er ein Geschenk.
26	2	Falls Karl mit 6 Monaten sprechen kann, was ich glaube, bekommt er ein Geschenk.
26	3	Wenn Karl mit 6 Monaten sprechen kann, was ich nicht glaube, bekommt er ein Geschenk.
26	4	Falls Karl mit 6 Monaten sprechen kann, was ich nicht glaube, bekommt er ein Geschenk.
27	1	Wenn Thomas beim Verlassen seiner Wohnung eine Berühmtheit sieht, was ich für wahrscheinlich halte, spricht er sie an.
27	2	Falls Thomas beim Verlassen seiner Wohnung eine Berühmtheit sieht, was ich für wahrscheinlich halte, spricht er sie an.
27	3	Wenn Thomas beim Verlassen seiner Wohnung eine Berühmtheit sieht, was ich für unwahrscheinlich halte, spricht er sie an.
27	4	Falls Thomas beim Verlassen seiner Wohnung eine Berühmtheit sieht, was ich für unwahrscheinlich halte, spricht er sie an.
28	1	Wenn Gabi ein Ferkel hat, was ich glaube, muss Kai seinen Hund beim Besuch an die Leine nehmen.
28	2	Falls Gabi ein Ferkel hat, was ich glaube, muss Kai seinen Hund beim Besuch an die Leine nehmen.
28	3	Wenn Gabi ein Ferkel hat, was ich nicht glaube, muss Kai seinen Hund beim Besuch an die Leine nehmen.
28	4	Falls Gabi ein Ferkel hat, was ich nicht glaube, muss Kai seinen Hund beim Besuch an die Leine nehmen.
29	1	Wenn Fabian zu Weihnachten ans Meer fährt, was ich für wahrscheinlich halte, dann nimmt er die Bahn.
29	2	Falls Fabian zu Weihnachten ans Meer fährt, was ich für wahrscheinlich halte, dann nimmt er die Bahn.
29	3	Wenn Fabian zu Weihnachten ans Meer fährt, was ich für unwahrscheinlich halte, dann nimmt er die Bahn.
29	4	Falls Fabian zu Weihnachten ans Meer fährt, was ich für unwahrscheinlich halte, dann nimmt er die Bahn.
30	1	Wenn Katharina ein eigenes Wohnmobil hat, was ich glaube, kann sie zum Campingausflug mitkommen.
30	2	Falls Katharina ein eigenes Wohnmobil hat, was ich glaube, kann sie zum Campingausflug mitkommen.
30	3	Wenn Katharina ein eigenes Wohnmobil hat, was ich nicht glaube, kann sie zum Campingausflug mitkommen.
30	4	Falls Katharina ein eigenes Wohnmobil hat, was ich nicht glaube, kann sie zum Campingausflug mitkommen.
31	1	Wenn Tom einen LKW fahren kann, was ich für wahrscheinlich halte, ist er für den Job geeignet.
31	2	Falls Tom einen LKW fahren kann, was ich für wahrscheinlich halte, ist er für den Job geeignet.
31	3	Wenn Tom einen LKW fahren kann, was ich für unwahrscheinlich halte, ist er für den Job geeignet.
31	4	Falls Tom einen LKW fahren kann, was ich für unwahrscheinlich halte, ist er für den Job geeignet.
32	1	Wenn Anna Feuerspucken kann, was ich glaube, kann sie bei der Weihnachtsfeier auftreten.
32	2	Falls Anna Feuerspucken kann, was ich glaube, kann sie bei der Weihnachtsfeier auftreten.
32	3	Wenn Anna Feuerspucken kann, was ich nicht glaube, kann sie bei der Weihnachtsfeier auftreten.
32	4	Falls Anna Feuerspucken kann, was ich nicht glaube, kann sie bei der Weihnachtsfeier auftreten.
33	1	Wenn Melanie Schuhgröße 43 hat, was ich für wahrscheinlich halte, kann sie sich Schuhe von ihrer Schwester ausleihen.
33	2	Falls Melanie Schuhgröße 43 hat, was ich für wahrscheinlich halte, kann sie sich Schuhe von ihrer Schwester ausleihen.
33	3	Wenn Melanie Schuhgröße 43 hat, was ich für unwahrscheinlich halte, kann sie sich Schuhe von ihrer Schwester ausleihen.
33	4	Falls Melanie Schuhgröße 43 hat, was ich für unwahrscheinlich halte, kann sie sich Schuhe von ihrer Schwester ausleihen.
34	1	Wenn Vincent im Sommer nach Mauretanien fährt, was ich glaube, wird er Postkarten verschicken.
34	2	Falls Vincent im Sommer nach Mauretanien fährt, was ich glaube, wird er Postkarten verschicken.
34	3	Wenn Vincent im Sommer nach Mauretanien fährt, was ich nicht glaube, wird er Postkarten verschicken.
34	4	Falls Vincent im Sommer nach Mauretanien fährt, was ich nicht glaube, wird er Postkarten verschicken.
35	1	Wenn Heinz den Truthahn allein aufisst, was ich für wahrscheinlich halte, dann muss seine Frau für sich etwas Neues kochen.
35	2	Falls Heinz den Truthahn allein aufisst, was ich für wahrscheinlich halte, dann muss seine Frau für sich etwas Neues kochen.
35	3	Wenn Heinz den Truthahn allein aufisst, was ich für unwahrscheinlich halte, dann muss seine Frau für sich etwas Neues kochen.
35	4	Falls Heinz den Truthahn allein aufisst, was ich für unwahrscheinlich halte, dann muss seine Frau für sich etwas Neues kochen.
36	1	Wenn Monika Japanisch spricht, was ich glaube, kann sie mit dem neuen Kunden verhandeln.
36	2	Falls Monika Japanisch spricht, was ich glaube, kann sie mit dem neuen Kunden verhandeln.
36	3	Wenn Monika Japanisch spricht, was ich nicht glaube, kann sie mit dem neuen Kunden verhandeln.
36	4	Falls Monika Japanisch spricht, was ich nicht glaube, kann sie mit dem neuen Kunden verhandeln.
37	1	Wenn Julia Verwandte in China hat, was ich für wahrscheinlich halte, kann sie die auf ihrer nächsten Geschäftsreise besuchen.
37	2	Falls Julia Verwandte in China hat, was ich für wahrscheinlich halte, kann sie die auf ihrer nächsten Geschäftsreise besuchen.
37	3	Wenn Julia Verwandte in China hat, was ich für unwahrscheinlich halte, kann sie die auf ihrer nächsten Geschäftsreise besuchen.
37	4	Falls Julia Verwandte in China hat, was ich für unwahrscheinlich halte, kann sie die auf ihrer nächsten Geschäftsreise besuchen.
38	1	Wenn die Wettervorhersage für nächstes Wochenende „Hagel und Gewitter“ ist, was ich glaube, dann bleibt Kristin zu Hause.
38	2	Falls die Wettervorhersage für nächstes Wochenende „Hagel und Gewitter“ ist, was ich glaube, dann bleibt Kristin zu Hause.
38	3	Wenn die Wettervorhersage für nächstes Wochenende „Hagel und Gewitter“ ist, was ich nicht glaube, dann bleibt Kristin zu Hause.
38	4	Falls die Wettervorhersage für nächstes Wochenende „Hagel und Gewitter“ ist, was ich nicht glaube, dann bleibt Kristin zu Hause.
39	1	Wenn Klaus auf eine Polizeisperre trifft, was ich für wahrscheinlich halte, dann kommt er zu spät zur Arbeit.
39	2	Falls Klaus auf eine Polizeisperre trifft, was ich für wahrscheinlich halte, dann kommt er zu spät zur Arbeit.
39	3	Wenn Klaus auf eine Polizeisperre trifft, was ich für unwahrscheinlich halte, dann kommt er zu spät zur Arbeit.
39	4	Falls Klaus auf eine Polizeisperre trifft, was ich für unwahrscheinlich halte, dann kommt er zu spät zur Arbeit.
40	1	Wenn Klara zwei Eismaschinen hat, was ich glaube, dann wird sie eine davon verschenken.
40	2	Falls Klara zwei Eismaschinen hat, was ich glaube, dann wird sie eine davon verschenken.
40	3	Wenn Klara zwei Eismaschinen hat, was ich nicht glaube, dann wird sie eine davon verschenken.
40	4	Falls Klara zwei Eismaschinen hat, was ich nicht glaube, dann wird sie eine davon verschenken.
41	1	Wenn es im Mai schneit, was ich für wahrscheinlich halte, kann man einen Schneemann bauen.
41	2	Falls es im Mai schneit, was ich für wahrscheinlich halte, kann man einen Schneemann bauen.
41	3	Wenn es im Mai schneit, was ich für unwahrscheinlich halte, kann man einen Schneemann bauen.
41	4	Falls es im Mai schneit, was ich für unwahrscheinlich halte, kann man einen Schneemann bauen.
42	1	Wenn es im August sehr kalt wird, was ich glaube, möchte Herbert nicht im Garten arbeiten.
42	2	Falls es im August sehr kalt wird, was ich glaube, möchte Herbert nicht im Garten arbeiten.
42	3	Wenn es im August sehr kalt wird, was ich nicht glaube, möchte Herbert nicht im Garten arbeiten.
42	4	Falls es im August sehr kalt wird, was ich nicht glaube, möchte Herbert nicht im Garten arbeiten.
43	1	Wenn Richard zufällig einen Bandschleifer dabei hat, was ich für wahrscheinlich halte, kann sich sein Kollege den ausleihen.
43	2	Falls Richard zufällig einen Bandschleifer dabei hat, was ich für wahrscheinlich halte, kann sich sein Kollege den ausleihen.
43	3	Wenn Richard zufällig einen Bandschleifer dabei hat, was ich für unwahrscheinlich halte, kann sich sein Kollege den ausleihen.
43	4	Falls Richard zufällig einen Bandschleifer dabei hat, was ich für unwahrscheinlich halte, kann sich sein Kollege den ausleihen.
44	1	Wenn Klara einen neuen Porsche kauft, was ich glaube, werden die Nachbarn neidisch.
44	2	Falls Klara einen neuen Porsche kauft, was ich glaube, werden die Nachbarn neidisch.
44	3	Wenn Klara einen neuen Porsche kauft, was ich nicht glaube, werden die Nachbarn neidisch.
44	4	Falls Klara einen neuen Porsche kauft, was ich nicht glaube, werden die Nachbarn neidisch.
45	1	Wenn Maria inzwischen Astronautin ist, was ich für wahrscheinlich halte, hat sie einen anstrengenden Beruf.
45	2	Falls Maria inzwischen Astronautin ist, was ich für wahrscheinlich halte, hat sie einen anstrengenden Beruf.
45	3	Wenn Maria inzwischen Astronautin ist, was ich für unwahrscheinlich halte, hat sie einen anstrengenden Beruf.
45	4	Falls Maria inzwischen Astronautin ist, was ich für unwahrscheinlich halte, hat sie einen anstrengenden Beruf.
46	1	Wenn Irma sich jetzt einen Segway-Roller kauft, was ich glaube, kann sie spontan unterwegs sein.
46	2	Falls Irma sich jetzt einen Segway-Roller kauft, was ich glaube, kann sie spontan unterwegs sein.
46	3	Wenn Irma sich jetzt einen Segway-Roller kauft, was ich nicht glaube, kann sie spontan unterwegs sein.
46	4	Falls Irma sich jetzt einen Segway-Roller kauft, was ich nicht glaube, kann sie spontan unterwegs sein.
47	1	Wenn Lisas Tochter dieses Jahr einen Wasserski-Kurs macht, was ich für wahrscheinlich halte, dann fährt sie im Sommer ans Meer.
47	2	Falls Lisas Tochter dieses Jahr einen Wasserski-Kurs macht, was ich für wahrscheinlich halte, dann fährt sie im Sommer ans Meer.
47	3	Wenn Lisas Tochter dieses Jahr einen Wasserski-Kurs macht, was ich für unwahrscheinlich halte, dann fährt sie im Sommer ans Meer.
47	4	Falls Lisas Tochter dieses Jahr einen Wasserski-Kurs macht, was ich für unwahrscheinlich halte, dann fährt sie im Sommer ans Meer.
48	1	Wenn Hans am Wochenende zu einem Klassentreffen geht, was ich glaube, braucht er einen Babysitter.
48	2	Falls Hans am Wochenende zu einem Klassentreffen geht, was ich glaube, braucht er einen Babysitter.
48	3	Wenn Hans am Wochenende zu einem Klassentreffen geht, was ich nicht glaube, braucht er einen Babysitter.
48	4	Falls Hans am Wochenende zu einem Klassentreffen geht, was ich nicht glaube, braucht er einen Babysitter.

## Sheet: Experiment 4b
Item	Condition	Context	Sentence
1	1	Susan leidet unter Depression.	Weil sie sich diese Woche unglücklicherweise besonders schlecht fühlt, bleibt sie erst mal zu Hause.
1	2	Susan leidet unter Depression.	Weil sie sich diese Woche leider besonders schlecht fühlt, bleibt sie erst mal zu Hause.
1	3	Susan leidet unter Depression.	Falls sie sich diese Woche unglücklicherweise besonders schlecht fühlt, bleibt sie erst mal zu Hause.
1	4	Susan leidet unter Depression.	Falls sie sich diese Woche leider besonders schlecht fühlt, bleibt sie erst mal zu Hause.
1	5	Susan leidet unter Depression.	Wenn sie sich diese Woche unglücklicherweise besonders schlecht fühlt, bleibt sie erst mal zu Hause.
1	6	Susan leidet unter Depression.	Wenn sie sich diese Woche leider besonders schlecht fühlt, bleibt sie erst mal zu Hause.
2	1	Sarah lebt in einer Mietwohnung.	Weil sie unglücklicherweise eine Kündigung von dem Vermieter erhält, zieht sie demnächst um.
2	2	Sarah lebt in einer Mietwohnung.	Weil sie leider eine Kündigung von dem Vermieter erhält, zieht sie demnächst um.
2	3	Sarah lebt in einer Mietwohnung.	Falls sie unglücklicherweise eine Kündigung von dem Vermieter erhält, zieht sie demnächst um.
2	4	Sarah lebt in einer Mietwohnung.	Falls sie leider eine Kündigung von dem Vermieter erhält, zieht sie demnächst um.
2	5	Sarah lebt in einer Mietwohnung.	Wenn sie unglücklicherweise eine Kündigung von dem Vermieter erhält, zieht sie demnächst um.
2	6	Sarah lebt in einer Mietwohnung.	Wenn sie leider eine Kündigung von dem Vermieter erhält, zieht sie demnächst um.
3	1	Robert ist zu einer Hochzeit eingeladen.	Weil er auf dem Hinweg unglücklicherweise im Stau steht, verpasst womöglich er die Trauung.
3	2	Robert ist zu einer Hochzeit eingeladen.	Weil er auf dem Hinweg leider im Stau steht, verpasst er womöglich die Trauung.
3	3	Robert ist zu einer Hochzeit eingeladen.	Falls er auf dem Hinweg unglücklicherweise im Stau steht, verpasst er womöglich die Trauung.
3	4	Robert ist zu einer Hochzeit eingeladen.	Falls er auf dem Hinweg leider im Stau steht, verpasst er womöglich die Trauung.
3	5	Robert ist zu einer Hochzeit eingeladen.	Wenn er auf dem Hinweg unglücklicherweise im Stau steht, verpasst er womöglich die Trauung.
3	6	Robert ist zu einer Hochzeit eingeladen.	Wenn er auf dem Hinweg leider im Stau steht, verpasst er womöglich die Trauung.
4	1	Carolin verbringt den Tag am See.	Weil sie unglücklicherweise in der prallen Sonne liegt, hat sie abends einen üblen Sonnenbrand.
4	2	Carolin verbringt den Tag am See.	Weil sie leider in der prallen Sonne liegt, hat sie abends einen üblen Sonnenbrand.
4	3	Carolin verbringt den Tag am See.	Falls sie unglücklicherweise in der prallen Sonne liegt, hat sie abends einen üblen Sonnenbrand.
4	4	Carolin verbringt den Tag am See.	Falls sie leider in der prallen Sonne liegt, hat sie abends einen üblen Sonnenbrand.
4	5	Carolin verbringt den Tag am See.	Wenn sie unglücklicherweise in der prallen Sonne liegt, hat sie abends einen üblen Sonnenbrand.
4	6	Carolin verbringt den Tag am See.	Wenn sie leider in der prallen Sonne liegt, hat sie abends einen üblen Sonnenbrand.
5	1	Maren sucht nach dem Museum.	Weil sie sich auf dem Weg unglücklicherweise verläuft, fragt sie einen Passanten nach dem Weg.
5	2	Maren sucht nach dem Museum.	Weil sie sich auf dem Weg leider verläuft, fragt sie einen Passanten nach dem Weg.
5	3	Maren sucht nach dem Museum.	Falls sie sich auf dem Weg unglücklicherweise verläuft, fragt sie einen Passanten nach dem Weg.
5	4	Maren sucht nach dem Museum.	Falls sie sich auf dem Weg leider verläuft, fragt sie einen Passanten nach dem Weg.
5	5	Maren sucht nach dem Museum.	Wenn sie sich auf dem Weg unglücklicherweise verläuft, fragt sie einen Passanten nach dem Weg.
5	6	Maren sucht nach dem Museum.	Wenn sie sich auf dem Weg leider verläuft, fragt sie einen Passanten nach dem Weg.
6	1	Sina legt Ersparnisse in Aktien an.	Weil sie unglücklicherweise einen Großteil davon schlecht investiert, verliert sie dadurch viel Geld.
6	2	Sina legt Ersparnisse in Aktien an.	Weil sie leider einen Großteil davon schlecht investiert, verliert sie dadurch viel Geld.
6	3	Sina legt Ersparnisse in Aktien an.	Falls sie unglücklicherweise einen Großteil davon schlecht investiert, verliert sie dadurch viel Geld.
6	4	Sina legt Ersparnisse in Aktien an.	Falls sie leider einen Großteil davon schlecht investiert, verliert sie dadurch viel Geld.
6	5	Sina legt Ersparnisse in Aktien an.	Wenn sie unglücklicherweise einen Großteil davon schlecht investiert, verliert sie dadurch viel Geld.
6	6	Sina legt Ersparnisse in Aktien an.	Wenn sie leider einen Großteil davon schlecht investiert, verliert sie dadurch viel Geld.
7	1	Laura hat einen Zahnarzttermin.	Weil sie sich unglücklicherweise in der Uhrzeit irrt, sitzt sie dort noch eine Weile im Wartezimmer.
7	2	Laura hat einen Zahnarzttermin.	Weil sie sich leider in der Uhrzeit irrt, sitzt sie dort noch eine Weile im Wartezimmer.
7	3	Laura hat einen Zahnarzttermin.	Falls sie sich unglücklicherweise in der Uhrzeit irrt, sitzt sie dort noch eine Weile im Wartezimmer.
7	4	Laura hat einen Zahnarzttermin.	Falls sie sich leider in der Uhrzeit irrt, sitzt sie dort noch eine Weile im Wartezimmer.
7	5	Laura hat einen Zahnarzttermin.	Wenn sie sich unglücklicherweise in der Uhrzeit irrt, sitzt sie dort noch eine Weile im Wartezimmer.
7	6	Laura hat einen Zahnarzttermin.	Wenn sie sich leider in der Uhrzeit irrt, sitzt sie dort noch eine Weile im Wartezimmer.
8	1	Daniel rast häufig auf der Autobahn.	Weil er unglücklicherweise einen Unfall dabei verursacht, zahlt er eine enorm hohe Geldstrafe.
8	2	Daniel rast häufig auf der Autobahn.	Weil er leider einen Unfall dabei verursacht, zahlt er eine enorm hohe Geldstrafe.
8	3	Daniel rast häufig auf der Autobahn.	Falls er unglücklicherweise einen Unfall dabei verursacht, zahlt er eine enorm hohe Geldstrafe.
8	4	Daniel rast häufig auf der Autobahn.	Falls er leider einen Unfall dabei verursacht, zahlt er eine enorm hohe Geldstrafe.
8	5	Daniel rast häufig auf der Autobahn.	Wenn er unglücklicherweise einen Unfall dabei verursacht, zahlt er eine enorm hohe Geldstrafe.
8	6	Daniel rast häufig auf der Autobahn.	Wenn er leider einen Unfall dabei verursacht, zahlt er eine enorm hohe Geldstrafe.
9	1	Alex steht vor Gericht.	Weil er der Taten unglücklicherweise schuldig ist, geht er vermutlich für einige Zeit ins Gefängnis.
9	2	Alex steht vor Gericht.	Weil er der Taten leider schuldig ist, geht er vermutlich für einige Zeit ins Gefängnis.
9	3	Alex steht vor Gericht.	Falls er der Taten unglücklicherweise schuldig ist, geht er vermutlich für einige Zeit ins Gefängnis.
9	4	Alex steht vor Gericht.	Falls er der Taten leider schuldig ist, geht er vermutlich für einige Zeit ins Gefängnis.
9	5	Alex steht vor Gericht.	Wenn er der Taten unglücklicherweise schuldig ist, geht er vermutlich für einige Zeit ins Gefängnis.
9	6	Alex steht vor Gericht.	Wenn er der Taten leider schuldig ist, geht er vermutlich für einige Zeit ins Gefängnis.
10	1	Michael hat Schlafstörungen.	Weil er unglücklicherweise unter Stress steht, liegt er mitunter auch mal die ganze Nacht lang wach.
10	2	Michael hat Schlafstörungen.	Weil er leider unter Stress steht, liegt er mitunter auch mal die ganze Nacht lang wach.
10	3	Michael hat Schlafstörungen.	Falls er unglücklicherweise unter Stress steht, liegt er mitunter auch mal die ganze Nacht lang wach.
10	4	Michael hat Schlafstörungen.	Falls er leider unter Stress steht, liegt er mitunter auch mal die ganze Nacht lang wach.
10	5	Michael hat Schlafstörungen.	Wenn er unglücklicherweise unter Stress steht, liegt er mitunter auch mal die ganze Nacht lang wach.
10	6	Michael hat Schlafstörungen.	Wenn er leider unter Stress steht, liegt er mitunter auch mal die ganze Nacht lang wach.
11	1	Hannes ist Wettkampfsportler.	Weil er sich im Training unglücklicherweise schwer verletzt, beendet dies seine Saison vorzeitig.
11	2	Hannes ist Wettkampfsportler.	Weil er sich im Training leider schwer verletzt, beendet dies seine Saison vorzeitig.
11	3	Hannes ist Wettkampfsportler.	Falls er sich im Training unglücklicherweise schwer verletzt, beendet dies seine Saison vorzeitig.
11	4	Hannes ist Wettkampfsportler.	Falls er sich im Training leider schwer verletzt, beendet dies seine Saison vorzeitig.
11	5	Hannes ist Wettkampfsportler.	Wenn er sich im Training unglücklicherweise schwer verletzt, beendet dies seine Saison vorzeitig.
11	6	Hannes ist Wettkampfsportler.	Wenn er sich im Training leider schwer verletzt, beendet dies seine Saison vorzeitig.
12	1	Paul ist auf Jobsuche.	Weil er unglücklicherweise nur in anderen Städten Angebote findet, verlässt er seinen Heimatort.
12	2	Paul ist auf Jobsuche.	Weil er leider nur in anderen Städten Angebote findet, verlässt er seinen Heimatort.
12	3	Paul ist auf Jobsuche.	Falls er unglücklicherweise nur in anderen Städten Angebote findet, verlässt er seinen Heimatort.
12	4	Paul ist auf Jobsuche.	Falls er leider nur in anderen Städten Angebote findet, verlässt er seinen Heimatort.
12	5	Paul ist auf Jobsuche.	Wenn er unglücklicherweise nur in anderen Städten Angebote findet, verlässt er seinen Heimatort.
12	6	Paul ist auf Jobsuche.	Wenn er leider nur in anderen Städten Angebote findet, verlässt er seinen Heimatort.
13	1	Stefan bestellt seine Kleidung online.	Weil er unglücklicherweise die falsche Größe bestellt, schickt er sie einfach an den Verkäufer zurück.
13	2	Stefan bestellt seine Kleidung online.	Weil er leider die falsche Größe bestellt, schickt er sie einfach an den Verkäufer zurück.
13	3	Stefan bestellt seine Kleidung online.	Falls er unglücklicherweise die falsche Größe bestellt, schickt er sie einfach an den Verkäufer zurück.
13	4	Stefan bestellt seine Kleidung online.	Falls er leider die falsche Größe bestellt, schickt er sie einfach an den Verkäufer zurück.
13	5	Stefan bestellt seine Kleidung online.	Wenn er unglücklicherweise die falsche Größe bestellt, schickt er sie einfach an den Verkäufer zurück.
13	6	Stefan bestellt seine Kleidung online.	Wenn er leider die falsche Größe bestellt, schickt er sie einfach an den Verkäufer zurück.
14	1	Maren reist zu einer Konferenz.	Weil sie beim Packen unglücklicherweise die Zahnbürste vergisst, kauft sie sich vor Ort eine neue.
14	2	Maren reist zu einer Konferenz.	Weil sie beim Packen leider die Zahnbürste vergisst, kauft sie sich vor Ort eine neue.
14	3	Maren reist zu einer Konferenz.	Falls sie beim Packen unglücklicherweise die Zahnbürste vergisst, kauft sie sich vor Ort eine neue.
14	4	Maren reist zu einer Konferenz.	Falls sie beim Packen leider die Zahnbürste vergisst, kauft sie sich vor Ort eine neue.
14	5	Maren reist zu einer Konferenz.	Wenn sie beim Packen unglücklicherweise die Zahnbürste vergisst, kauft sie sich vor Ort eine neue.
14	6	Maren reist zu einer Konferenz.	Wenn sie beim Packen leider die Zahnbürste vergisst, kauft sie sich vor Ort eine neue.
15	1	Kathrin fährt häufig mit dem Rad.	Weil sie unglücklicherweise einen platten Fahrradreifen hat, nimmt sie morgens den Bus zur Arbeit.
15	2	Kathrin fährt häufig mit dem Rad.	Weil sie leider einen platten Fahrradreifen hat, nimmt sie morgens den Bus zur Arbeit.
15	3	Kathrin fährt häufig mit dem Rad.	Falls sie unglücklicherweise einen platten Fahrradreifen hat, nimmt sie morgens den Bus zur Arbeit.
15	4	Kathrin fährt häufig mit dem Rad.	Falls sie leider einen platten Fahrradreifen hat, nimmt sie morgens den Bus zur Arbeit.
15	5	Kathrin fährt häufig mit dem Rad.	Wenn sie unglücklicherweise einen platten Fahrradreifen hat, nimmt sie morgens den Bus zur Arbeit.
15	6	Kathrin fährt häufig mit dem Rad.	Wenn sie leider einen platten Fahrradreifen hat, nimmt sie morgens den Bus zur Arbeit.
16	1	Katja stellt einen BAföG-Antrag.	Weil sie den Abgabetermin unglücklicherweise verpasst, bittet sie um eine Fristverlängerung.
16	2	Katja stellt einen BAföG-Antrag.	Weil sie den Abgabetermin leider verpasst, bittet sie um eine Fristverlängerung.
16	3	Katja stellt einen BAföG-Antrag.	Falls sie den Abgabetermin unglücklicherweise verpasst, bittet sie um eine Fristverlängerung.
16	4	Katja stellt einen BAföG-Antrag.	Falls sie den Abgabetermin leider verpasst, bittet sie um eine Fristverlängerung.
16	5	Katja stellt einen BAföG-Antrag.	Wenn sie den Abgabetermin unglücklicherweise verpasst, bittet sie um eine Fristverlängerung.
16	6	Katja stellt einen BAföG-Antrag.	Wenn sie den Abgabetermin leider verpasst, bittet sie um eine Fristverlängerung.
17	1	Markus kauft einen Gebrauchtwagen	Weil er unglücklicherweise auf einen Betrüger hereinfällt, ersteht er womöglich ein geklautes Auto.
17	2	Markus kauft einen Gebrauchtwagen	Weil er leider auf einen Betrüger hereinfällt, ersteht er womöglich ein geklautes Auto.
17	3	Markus kauft einen Gebrauchtwagen	Falls er unglücklicherweise auf einen Betrüger hereinfällt, ersteht er womöglich ein geklautes Auto.
17	4	Markus kauft einen Gebrauchtwagen	Falls er leider auf einen Betrüger hereinfällt, ersteht er womöglich ein geklautes Auto.
17	5	Markus kauft einen Gebrauchtwagen	Wenn er unglücklicherweise auf einen Betrüger hereinfällt, ersteht er womöglich ein geklautes Auto.
17	6	Markus kauft einen Gebrauchtwagen	Wenn er leider auf einen Betrüger hereinfällt, ersteht er womöglich ein geklautes Auto.
18	1	Fritz arbeitet an einem Essay.	Weil er beim Schreiben unglücklicherweise Fehler macht, verbessert er diese beim Korrekturlesen.
18	2	Fritz arbeitet an einem Essay.	Weil er beim Schreiben leider Fehler macht, verbessert er diese beim Korrekturlesen.
18	3	Fritz arbeitet an einem Essay.	Falls er beim Schreiben unglücklicherweise Fehler macht, verbessert er diese beim Korrekturlesen.
18	4	Fritz arbeitet an einem Essay.	Falls er beim Schreiben leider Fehler macht, verbessert er diese beim Korrekturlesen.
18	5	Fritz arbeitet an einem Essay.	Wenn er beim Schreiben unglücklicherweise Fehler macht, verbessert er diese beim Korrekturlesen.
18	6	Fritz arbeitet an einem Essay.	Wenn er beim Schreiben leider Fehler macht, verbessert er diese beim Korrekturlesen.
19	1	Lisa arbeitet als Kellnerin.	Weil sie glücklicherweise viel Trinkgeld erhält, verdient sie damit an manchen Abenden sehr gut.
19	2	Lisa arbeitet als Kellnerin.	Weil sie Gott sei Dank viel Trinkgeld erhält, verdient sie damit an manchen Abenden sehr gut.
19	3	Lisa arbeitet als Kellnerin.	Falls sie glücklicherweise viel Trinkgeld erhält, verdient sie damit an manchen Abenden sehr gut.
19	4	Lisa arbeitet als Kellnerin.	Falls sie Gott sei Dank viel Trinkgeld erhält, verdient sie damit an manchen Abenden sehr gut.
19	5	Lisa arbeitet als Kellnerin.	Wenn sie glücklicherweise viel Trinkgeld erhält, verdient sie damit an manchen Abenden sehr gut.
19	6	Lisa arbeitet als Kellnerin.	Wenn sie Gott sei Dank viel Trinkgeld erhält, verdient sie damit an manchen Abenden sehr gut.
20	1	Kai fährt mit dem Zug nach Hause.	Weil er die Bahn glücklicherweise noch rechtzeitig erreicht, kommt er vor dem Abendbrot an.
20	2	Kai fährt mit dem Zug nach Hause.	Weil er die Bahn Gott sei Dank noch rechtzeitig erreicht, kommt er vor dem Abendbrot an.
20	3	Kai fährt mit dem Zug nach Hause.	Falls er die Bahn glücklicherweise noch rechtzeitig erreicht, kommt er vor dem Abendbrot an.
20	4	Kai fährt mit dem Zug nach Hause.	Falls er die Bahn Gott sei Dank noch rechtzeitig erreicht, kommt er vor dem Abendbrot an.
20	5	Kai fährt mit dem Zug nach Hause.	Wenn er die Bahn glücklicherweise noch rechtzeitig erreicht, kommt er vor dem Abendbrot an.
20	6	Kai fährt mit dem Zug nach Hause.	Wenn er die Bahn Gott sei Dank noch rechtzeitig erreicht, kommt er vor dem Abendbrot an.
21	1	Lena möchte ein Kind.	Weil sie glücklicherweise endlich schwanger ist, geht sie schon einmal Babykleidung einkaufen.
21	2	Lena möchte ein Kind.	Weil sie Gott sei Dank endlich schwanger ist, geht sie schon einmal Babykleidung einkaufen.
21	3	Lena möchte ein Kind.	Falls sie glücklicherweise endlich schwanger ist, geht sie schon einmal Babykleidung einkaufen.
21	4	Lena möchte ein Kind.	Falls sie Gott sei Dank endlich schwanger ist, geht sie schon einmal Babykleidung einkaufen.
21	5	Lena möchte ein Kind.	Wenn sie glücklicherweise endlich schwanger ist, geht sie schon einmal Babykleidung einkaufen.
21	6	Lena möchte ein Kind.	Wenn sie Gott sei Dank endlich schwanger ist, geht sie Babykleidung einkaufen.
22	1	Heinz liebt die Karibik.	Weil er seine Frau glücklicherweise ebenfalls davon überzeugt, fliegt er mit ihr auf die Bahamas.
22	2	Heinz liebt die Karibik.	Weil er seine Frau Gott sei Dank ebenfalls davon überzeugt, fliegt er mit ihr auf die Bahamas.
22	3	Heinz liebt die Karibik.	Falls er seine Frau glücklicherweise ebenfalls davon überzeugt, fliegt er mit ihr auf die Bahamas.
22	4	Heinz liebt die Karibik.	Falls er seine Frau Gott sei Dank ebenfalls davon überzeugt, fliegt er mit ihr auf die Bahamas.
22	5	Heinz liebt die Karibik.	Wenn er seine Frau glücklicherweise ebenfalls davon überzeugt, fliegt er mit ihr auf die Bahamas.
22	6	Heinz liebt die Karibik.	Wenn er seine Frau Gott sei Dank ebenfalls davon überzeugt, fliegt er mit ihr auf die Bahamas.
23	1	Niko schreibt ein Buch.	Weil er glücklicherweise einen guten Verleger findet, druckt er es in möglichst großer Auflage.
23	2	Niko schreibt ein Buch.	Weil er Gott sei Dank einen guten Verleger findet, druckt er es in möglichst großer Auflage.
23	3	Niko schreibt ein Buch.	Falls er glücklicherweise einen guten Verleger findet, druckt er es in möglichst großer Auflage.
23	4	Niko schreibt ein Buch.	Falls er Gott sei Dank einen guten Verleger findet, druckt er es in möglichst großer Auflage.
23	5	Niko schreibt ein Buch.	Wenn er glücklicherweise einen guten Verleger findet, druckt er es in möglichst großer Auflage.
23	6	Niko schreibt ein Buch.	Wenn er Gott sei Dank einen guten Verleger findet, druckt er es in möglichst großer Auflage.
24	1	Felix ist Obstbauer.	Weil er dieses Jahr glücklicherweise eine gute Ernte einfährt, investiert er mit dem Erlös in den Hof.
24	2	Felix ist Obstbauer.	Weil er dieses Jahr Gott sei Dank eine gute Ernte einfährt, investiert er mit dem Erlös in den Hof.
24	3	Felix ist Obstbauer.	Falls er dieses Jahr glücklicherweise eine gute Ernte einfährt, investiert er mit dem Erlös in den Hof.
24	4	Felix ist Obstbauer.	Falls er dieses Jahr Gott sei Dank eine gute Ernte einfährt, investiert er mit dem Erlös in den Hof.
24	5	Felix ist Obstbauer.	Wenn er dieses Jahr glücklicherweise eine gute Ernte einfährt, investiert er mit dem Erlös in den Hof.
24	6	Felix ist Obstbauer.	Wenn er dieses Jahr Gott sei Dank eine gute Ernte einfährt, investiert er mit dem Erlös in den Hof.
25	1	Merle ist Ballerina.	Weil sie glücklicherweise ein Solo zugeteilt bekommt, trainiert sie besonders hart für den Auftritt.
25	2	Merle ist Ballerina.	Weil sie Gott sei Dank ein Solo zugeteilt bekommt, trainiert sie besonders hart für den Auftritt.
25	3	Merle ist Ballerina.	Falls sie glücklicherweise ein Solo zugeteilt bekommt, trainiert sie besonders hart für den Auftritt.
25	4	Merle ist Ballerina.	Falls sie Gott sei Dank ein Solo zugeteilt bekommt, trainiert sie besonders hart für den Auftritt.
25	5	Merle ist Ballerina.	Wenn sie glücklicherweise ein Solo zugeteilt bekommt, trainiert sie besonders hart für den Auftritt.
25	6	Merle ist Ballerina.	Wenn sie Gott sei Dank ein Solo zugeteilt bekommt, trainiert sie besonders hart für den Auftritt.
26	1	Julia hat ein Bewerbungsgespräch.	Weil sie die Stelle glücklicherweise bekommt, kündigt sie endlich alle ihre bisherigen Teilzeitjobs.
26	2	Julia hat ein Bewerbungsgespräch.	Weil sie die Stelle Gott sei Dank bekommt, kündigt sie endlich alle ihre bisherigen Teilzeitjobs.
26	3	Julia hat ein Bewerbungsgespräch.	Falls sie die Stelle glücklicherweise bekommt, kündigt sie endlich alle ihre bisherigen Teilzeitjobs.
26	4	Julia hat ein Bewerbungsgespräch.	Falls sie die Stelle Gott sei Dank bekommt, kündigt sie endlich alle ihre bisherigen Teilzeitjobs.
26	5	Julia hat ein Bewerbungsgespräch.	Wenn sie die Stelle glücklicherweise bekommt, kündigt sie endlich alle ihre bisherigen Teilzeitjobs.
26	6	Julia hat ein Bewerbungsgespräch.	Wenn sie die Stelle Gott sei Dank bekommt, kündigt sie endlich alle ihre bisherigen Teilzeitjobs.
27	1	Anna macht ihr Abitur.	Weil sie glücklicherweise ein sehr gutes Zeugnis erhält, bewirbt sie sich für ein Medizinstudium.
27	2	Anna macht ihr Abitur.	Weil sie Gott sei Dank ein sehr gutes Zeugnis erhält, bewirbt sie sich für ein Medizinstudium.
27	3	Anna macht ihr Abitur.	Falls sie glücklicherweise ein sehr gutes Zeugnis erhält, bewirbt sie sich für ein Medizinstudium.
27	4	Anna macht ihr Abitur.	Falls sie Gott sei Dank ein sehr gutes Zeugnis erhält, bewirbt sie sich für ein Medizinstudium.
27	5	Anna macht ihr Abitur.	Wenn sie glücklicherweise ein sehr gutes Zeugnis erhält, bewirbt sie sich für ein Medizinstudium.
27	6	Anna macht ihr Abitur.	Wenn sie Gott sei Dank ein sehr gutes Zeugnis erhält, bewirbt sie sich für ein Medizinstudium.
28	1	Tim hat ein defektes Smartphone.	Weil er den Kaufbeleg glücklicherweise wiederfindet, tauscht er das Gerät schnellstmöglich um.
28	2	Tim hat ein defektes Smartphone.	Weil er den Kaufbeleg Gott sei Dank wiederfindet, tauscht er das Gerät schnellstmöglich um.
28	3	Tim hat ein defektes Smartphone.	Falls er den Kaufbeleg glücklicherweise wiederfindet, tauscht er das Gerät schnellstmöglich um.
28	4	Tim hat ein defektes Smartphone.	Falls er den Kaufbeleg Gott sei Dank wiederfindet, tauscht er das Gerät schnellstmöglich um.
28	5	Tim hat ein defektes Smartphone.	Wenn er den Kaufbeleg glücklicherweise wiederfindet, tauscht er das Gerät schnellstmöglich um.
28	6	Tim hat ein defektes Smartphone.	Wenn er den Kaufbeleg Gott sei Dank wiederfindet, tauscht er das Gerät schnellstmöglich um.
29	1	Nina feiert ihren Geburtstag.	Weil sie glücklicherweise dem angekündigten Gewitter zuvor kommt, grillt sie in ihrem Garten.
29	2	Nina feiert ihren Geburtstag.	Weil sie Gott sei Dank dem angekündigten Gewitter zuvor kommt, grillt sie in ihrem Garten.
29	3	Nina feiert ihren Geburtstag.	Falls sie glücklicherweise dem angekündigten Gewitter zuvor kommt, grillt sie in ihrem Garten.
29	4	Nina feiert ihren Geburtstag.	Falls sie Gott sei Dank dem angekündigten Gewitter zuvor kommt, grillt sie in ihrem Garten.
29	5	Nina feiert ihren Geburtstag.	Wenn sie glücklicherweise dem angekündigten Gewitter zuvor kommt, grillt sie in ihrem Garten.
29	6	Nina feiert ihren Geburtstag.	Wenn sie Gott sei Dank dem angekündigten Gewitter zuvor kommt, grillt sie in ihrem Garten.
30	1	Max ist ein begabter Koch.	Weil er mit seinem Restaurant glücklicherweise erfolgreich ist, eröffnet er bald ein zweites Lokal.
30	2	Max ist ein begabter Koch.	Weil er mit seinem Restaurant Gott sei Dank erfolgreich ist, eröffnet er bald ein zweites Lokal.
30	3	Max ist ein begabter Koch.	Falls er mit seinem Restaurant glücklicherweise erfolgreich ist, eröffnet er bald ein zweites Lokal.
30	4	Max ist ein begabter Koch.	Falls er mit seinem Restaurant Gott sei Dank erfolgreich ist, eröffnet er bald ein zweites Lokal.
30	5	Max ist ein begabter Koch.	Wenn er mit seinem Restaurant glücklicherweise erfolgreich ist, eröffnet er bald ein zweites Lokal.
30	6	Max ist ein begabter Koch.	Wenn er mit seinem Restaurant Gott sei Dank erfolgreich ist, eröffnet er bald ein zweites Lokal.
31	1	Sophie erwartet Besuch von Verwandten.	Weil sie glücklicherweise ausreichend Zutaten zuhause hat, backt sie zu diesem Anlass einen Kuchen.
31	2	Sophie erwartet Besuch von Verwandten.	Weil sie Gott sei Dank ausreichend Zutaten zuhause hat, backt sie zu diesem Anlass einen Kuchen.
31	3	Sophie erwartet Besuch von Verwandten.	Falls sie glücklicherweise ausreichend Zutaten zuhause hat, backt sie zu diesem Anlass einen Kuchen.
31	4	Sophie erwartet Besuch von Verwandten.	Falls sie Gott sei Dank ausreichend Zutaten zuhause hat, backt sie zu diesem Anlass einen Kuchen.
31	5	Sophie erwartet Besuch von Verwandten.	Wenn sie glücklicherweise ausreichend Zutaten zuhause hat, backt sie zu diesem Anlass einen Kuchen.
31	6	Sophie erwartet Besuch von Verwandten.	Wenn sie Gott sei Dank ausreichend Zutaten zuhause hat, backt sie zu diesem Anlass einen Kuchen.
32	1	Lea ist an einem Seminar interessiert.	Weil sie sich glücklicherweise frühzeitig einschreibt, hat sie einen Platz auf der Teilnehmerliste sicher.
32	2	Lea ist an einem Seminar interessiert.	Weil sie sich Gott sei Dank frühzeitig einschreibt, hat sie einen Platz auf der Teilnehmerliste sicher.
32	3	Lea ist an einem Seminar interessiert.	Falls sie sich glücklicherweise frühzeitig einschreibt, hat sie einen Platz auf der Teilnehmerliste sicher.
32	4	Lea ist an einem Seminar interessiert.	Falls sie sich Gott sei Dank frühzeitig einschreibt, hat sie einen Platz auf der Teilnehmerliste sicher.
32	5	Lea ist an einem Seminar interessiert.	Wenn sie sich glücklicherweise frühzeitig einschreibt, hat sie einen Platz auf der Teilnehmerliste sicher.
32	6	Lea ist an einem Seminar interessiert.	Wenn sie sich Gott sei Dank frühzeitig einschreibt, hat sie einen Platz auf der Teilnehmerliste sicher.
33	1	Hannah hat einen Virus auf ihrem PC.	Weil sie glücklicherweise alle Daten regelmäßig sichert, behält sie in dieser Situation die Ruhe.
33	2	Hannah hat einen Virus auf ihrem PC.	Weil sie Gott sei Dank alle Daten regelmäßig sichert, behält sie in dieser Situation die Ruhe.
33	3	Hannah hat einen Virus auf ihrem PC.	Falls sie glücklicherweise alle Daten regelmäßig sichert, behält sie in dieser Situation die Ruhe.
33	4	Hannah hat einen Virus auf ihrem PC.	Falls sie Gott sei Dank alle Daten regelmäßig sichert, behält sie in dieser Situation die Ruhe.
33	5	Hannah hat einen Virus auf ihrem PC.	Wenn sie glücklicherweise alle Daten regelmäßig sichert, behält sie in dieser Situation die Ruhe.
33	6	Hannah hat einen Virus auf ihrem PC.	Wenn sie Gott sei Dank alle Daten regelmäßig sichert, behält sie in dieser Situation die Ruhe.
34	1	Tom ist ein wenig vergesslich.	Weil er diesmal glücklicherweise an den Geburtstag seiner Tante denkt, gratuliert er ihr am Telefon.
34	2	Tom ist ein wenig vergesslich.	Weil er diesmal Gott sei Dank an den Geburtstag seiner Tante denkt, gratuliert er ihr am Telefon.
34	3	Tom ist ein wenig vergesslich.	Falls er diesmal glücklicherweise an den Geburtstag seiner Tante denkt, gratuliert er ihr am Telefon.
34	4	Tom ist ein wenig vergesslich.	Falls er diesmal Gott sei Dank an den Geburtstag seiner Tante denkt, gratuliert er ihr am Telefon.
34	5	Tom ist ein wenig vergesslich.	Wenn er diesmal glücklicherweise an den Geburtstag seiner Tante denkt, gratuliert er ihr am Telefon.
34	6	Tom ist ein wenig vergesslich.	Wenn er diesmal Gott sei Dank an den Geburtstag seiner Tante denkt, gratuliert er ihr am Telefon.
35	1	Hans streicht seine Wohnung neu.	Weil er glücklicherweise bereits gut informiert ist, findet er im Baumarkt sofort was er braucht.
35	2	Hans streicht seine Wohnung neu.	Weil er Gott sei Dank bereits gut informiert ist, findet er im Baumarkt sofort was er braucht.
35	3	Hans streicht seine Wohnung neu.	Falls er glücklicherweise bereits gut informiert ist, findet er im Baumarkt sofort was er braucht.
35	4	Hans streicht seine Wohnung neu.	Falls er Gott sei Dank bereits gut informiert ist, findet er im Baumarkt sofort was er braucht.
35	5	Hans streicht seine Wohnung neu.	Wenn er glücklicherweise bereits gut informiert ist, findet er im Baumarkt sofort was er braucht.
35	6	Hans streicht seine Wohnung neu.	Wenn er Gott sei Dank bereits gut informiert ist, findet er im Baumarkt sofort was er braucht.
36	1	Jonas bewirbt sich auf ein Studium.	Weil er die Unterlagen glücklicherweise pünktlich einreicht, bekommt er bald den Zulassungsbescheid.
36	2	Jonas bewirbt sich auf ein Studium.	Weil er die Unterlagen Gott sei Dank pünktlich einreicht, bekommt er bald den Zulassungsbescheid.
36	3	Jonas bewirbt sich auf ein Studium.	Falls er die Unterlagen glücklicherweise pünktlich einreicht, bekommt er bald den Zulassungsbescheid.
36	4	Jonas bewirbt sich auf ein Studium.	Falls er die Unterlagen Gott sei Dank pünktlich einreicht, bekommt er bald den Zulassungsbescheid.
36	5	Jonas bewirbt sich auf ein Studium.	Wenn er die Unterlagen glücklicherweise pünktlich einreicht, bekommt er bald den Zulassungsbescheid.
36	6	Jonas bewirbt sich auf ein Studium.	Wenn er die Unterlagen Gott sei Dank pünktlich einreicht, bekommt er bald den Zulassungsbescheid.
